# Supplementary material for: The Integral Role of Genetic Variation in the Evolution of Outcrossing in the Caenorhabditis elegans-Serratia marcescens Host-Parasite System
Source: PLoS One. 2016 Apr 27;11(4):e0154463. doi: 10.1371/journal.pone.0154463 (PMC4847799; doi:10.1371/journal.pone.0154463)
Supplement: S1 File — Raw counts of male and hermaphrodite individuals along a transect in experimental populations during experimental evolution. (XLSX) [file pone.0154463.s001.xlsx]

## Sheet: Sheet1
Treatment	Line	Replicate	Generation	Males	Herms	Male Frequency	Average Male Frequency
Heat-killed	N	1	0			0.047	0.047
Heat-killed	N	2	0			0.047
Heat-killed	N	3	0			0.047
Heat-killed	N	4	0			0.047
Heat-killed	N	5	0			0.047
Heat-killed	I1	1	0			0.049	0.049
Heat-killed	I1	2	0			0.049
Heat-killed	I1	3	0			0.049
Heat-killed	I1	4	0			0.049
Heat-killed	I1	5	0			0.049
Heat-killed	I2	1	0			0.046	0.046
Heat-killed	I2	2	0			0.046
Heat-killed	I2	3	0			0.046
Heat-killed	I2	4	0			0.046
Heat-killed	I2	5	0			0.046
Heat-killed	M1	1	0			0.05	0.05
Heat-killed	M1	2	0			0.05
Heat-killed	M1	3	0			0.05
Heat-killed	M1	4	0			0.05
Heat-killed	M1	5	0			0.05
Heat-killed	M2	1	0			0.055	0.055
Heat-killed	M2	2	0			0.055
Heat-killed	M2	3	0			0.055
Heat-killed	M2	4	0			0.055
Heat-killed	M2	5	0			0.055
Live	N	1	0			0.047	0.047
Live	N	2	0			0.047
Live	N	3	0			0.047
Live	N	4	0			0.047
Live	N	5	0			0.047
Live	I1	1	0			0.049	0.049
Live	I1	2	0			0.049
Live	I1	3	0			0.049
Live	I1	4	0			0.049
Live	I1	5	0			0.049
Live	I2	1	0			0.046	0.046
Live	I2	2	0			0.046
Live	I2	3	0			0.046
Live	I2	4	0			0.046
Live	I2	5	0			0.046
Live	M1	1	0			0.05	0.05
Live	M1	2	0			0.05
Live	M1	3	0			0.05
Live	M1	4	0			0.05
Live	M1	5	0			0.05
Live	M2	1	0			0.055	0.055
Live	M2	2	0			0.055
Live	M2	3	0			0.055
Live	M2	4	0			0.055
Live	M2	5	0			0.055
Heat-killed	N	1	4	5	129	0.0373134	0.148447
Heat-killed	N	2	4	10	110	0.0833333
Heat-killed	N	3	4	23	128	0.152318
Heat-killed	N	4	4	33	144	0.186441
Heat-killed	N	5	4	56	142	0.282828
Heat-killed	I1	1	4	10	209	0.0456621	0.066249
Heat-killed	I1	2	4	10	150	0.0625
Heat-killed	I1	3	4	14	165	0.0782123
Heat-killed	I1	4	4	8	100	0.0740741
Heat-killed	I1	5	4	8	105	0.0707965
Heat-killed	I2	1	4	3	154	0.0191083	0.0738399
Heat-killed	I2	2	4	3	102	0.0285714
Heat-killed	I2	3	4	12	99	0.108108
Heat-killed	I2	4	4	3	99	0.0294118
Heat-killed	I2	5	4	23	102	0.184
Heat-killed	M1	1	4	7	125	0.0530303	0.0455679
Heat-killed	M1	2	4	4	120	0.0322581
Heat-killed	M1	3	4	6	109	0.0521739
Heat-killed	M1	4	4	2	97	0.020202
Heat-killed	M1	5	4	16	212	0.0701754
Heat-killed	M2	1	4	31	132	0.190184	0.164094
Heat-killed	M2	2	4	34	101	0.251852
Heat-killed	M2	3	4	11	92	0.106796
Heat-killed	M2	4	4	18	90	0.166667
Heat-killed	M2	5	4	19	162	0.104972
Live	N	1	4	76	110	0.408602	0.328024
Live	N	2	4	36	141	0.20339
Live	N	3	4	56	74	0.430769
Live	N	4	4	38	132	0.223529
Live	N	5	4	40	67	0.373832
Live	I1	1	4	0	70	0	0.0178476
Live	I1	2	4	2	219	0.00904977
Live	I1	3	4	0	121	0
Live	I1	4	4	4	125	0.0310078
Live	I1	5	4	6	116	0.0491803
Live	I2	1	4	0	119	0	0.00886211
Live	I2	2	4	5	136	0.035461
Live	I2	3	4	0	111	0
Live	I2	4	4	1	112	0.00884956
Live	I2	5	4	0	114	0
Live	M1	1	4	10	97	0.0934579	0.133473
Live	M1	2	4	31	88	0.260504
Live	M1	3	4	0	115	0
Live	M1	4	4	17	95	0.151786
Live	M1	5	4	16	83	0.161616
Live	M2	1	4	11	115	0.0873016	0.244736
Live	M2	2	4	41	86	0.322835
Live	M2	3	4	28	98	0.222222
Live	M2	4	4	38	78	0.327586
Live	M2	5	4	48	134	0.263736
Heat-killed	N	1	8	14	93	0.130841	0.135226
Heat-killed	N	2	8	34	154	0.180851
Heat-killed	N	3	8	15	175	0.0789474
Heat-killed	N	4	8	18	170	0.0957447
Heat-killed	N	5	8	37	158	0.189744
Heat-killed	I1	1	8	21	190	0.0995261	0.0670807
Heat-killed	I1	2	8	13	181	0.0670103
Heat-killed	I1	3	8	2	194	0.0102041
Heat-killed	I1	4	8	12	71	0.144578
Heat-killed	I1	5	8	2	140	0.0140845
Heat-killed	I2	1	8	1	187	0.00531915	0.0314677
Heat-killed	I2	2	8	1	151	0.00657895
Heat-killed	I2	3	8	15	118	0.112782
Heat-killed	I2	4	8	1	78	0.0126582
Heat-killed	I2	5	8	2	98	0.02
Heat-killed	M1	1	8	34	179	0.159624	0.0956775
Heat-killed	M1	2	8	37	267	0.121711
Heat-killed	M1	3	8	24	241	0.090566
Heat-killed	M1	4	8	17	218	0.0723404
Heat-killed	M1	5	8	7	198	0.0341463
Heat-killed	M2	1	8	20	194	0.0934579	0.0892208
Heat-killed	M2	2	8	25	170	0.128205
Heat-killed	M2	3	8	20	184	0.0980392
Heat-killed	M2	4	8	11	146	0.0700637
Heat-killed	M2	5	8	12	201	0.056338
Live	N	1	8	47	111	0.297468	0.379631
Live	N	2	8	64	82	0.438356
Live	N	3	8	39	157	0.19898
Live	N	4	8	74	78	0.486842
Live	N	5	8	71	78	0.47651
Live	I1	1	8	0	167	0	0.0010929
Live	I1	2	8	0	213	0
Live	I1	3	8	1	182	0.00546448
Live	I1	4	8	0	207	0
Live	I1	5	8	0	41	0
Live	I2	1	8	0	255	0	0.00490798
Live	I2	2	8	4	159	0.0245399
Live	I2	3	8	0	145	0
Live	I2	4	8	0	134	0
Live	I2	5	8	0	165	0
Live	M1	1	8	12	100	0.107143	0.125477
Live	M1	2	8	13	87	0.13
Live	M1	3	8	20	94	0.175439
Live	M1	4	8	10	100	0.0909091
Live	M1	5	8	14	99	0.123894
Live	M2	1	8	36	197	0.154506	0.264119
Live	M2	2	8	46	145	0.240838
Live	M2	3	8	32	73	0.304762
Live	M2	4	8	53	117	0.311765
Live	M2	5	8	46	103	0.308725
