# Supplementary material for: The Integral Role of Genetic Variation in the Evolution of Outcrossing in the Caenorhabditis elegans-Serratia marcescens Host-Parasite System
Source: PLoS One. 2016 Apr 27;11(4):e0154463. doi: 10.1371/journal.pone.0154463 (PMC4847799; doi:10.1371/journal.pone.0154463)
Supplement: S2 File — Raw competitive fitness data from experimental populations. (XLS) [file pone.0154463.s002.xls]

## Sheet: Sheet1
Generation	Treatment	Background	Population	Replicate	Exp in	GFP in	Proportion in	Exp out	GFP out	Proportion out	Mean
0	Ancestor	Mutation one	1	1	100	100	0.5	44	32	0.578947	0.4997
0	Ancestor	Mutation one	1	2	100	100	0.5	69	114	0.377049
0	Ancestor	Mutation one	1	3	100	100	0.5	63	53	0.543103
0	Ancestor	Mutation two	1	1	100	100	0.5	30	22	0.576923	0.449752
0	Ancestor	Mutation two	1	2	100	100	0.5	10	21	0.322581
0	Ancestor	Natural	1	1	100	100	0.5	23	30	0.433962	0.5005
0	Ancestor	Natural	1	2	100	100	0.5	28	26	0.518519
0	Ancestor	Natural	1	3	100	100	0.5	28	23	0.54902
8	Heat-killed	Mutation one	1	1	100	100	0.5	12	45	0.210526	0.396428
8	Heat-killed	Mutation one	1	2	100	100	0.5	35	118	0.228758
8	Heat-killed	Mutation one	1	3	100	100	0.5	42	14	0.75
8	Heat-killed	Mutation one	2	1	100	100	0.5	56	163	0.255708	0.232925
8	Heat-killed	Mutation one	2	2	100	100	0.5	30	195	0.133333
8	Heat-killed	Mutation one	2	3	100	100	0.5	35	78	0.309735
8	Heat-killed	Mutation one	3	1	100	100	0.5	93	60	0.607843	0.533311
8	Heat-killed	Mutation one	3	2	100	100	0.5	149	72	0.674208
8	Heat-killed	Mutation one	3	3	100	100	0.5	48	103	0.317881
8	Heat-killed	Mutation one	4	1	100	100	0.5	115	34	0.771812	0.450342
8	Heat-killed	Mutation one	4	2	100	100	0.5	43	71	0.377193
8	Heat-killed	Mutation one	4	3	100	100	0.5	20	79	0.20202
8	Heat-killed	Mutation one	5	1	100	100	0.5	87	94	0.480663	0.545323
8	Heat-killed	Mutation one	5	2	100	100	0.5	84	53	0.613139
8	Heat-killed	Mutation one	5	3	100	100	0.5	45	38	0.542169
8	Heat-killed	Mutation two	1	1	100	100	0.5	138	101	0.577406	0.613992
8	Heat-killed	Mutation two	1	2	100	100	0.5	119	38	0.757962
8	Heat-killed	Mutation two	1	3	100	100	0.5	115	112	0.506608
8	Heat-killed	Mutation two	2	1	100	100	0.5	63	132	0.323077	0.43386
8	Heat-killed	Mutation two	2	2	100	100	0.5	122	102	0.544643
8	Heat-killed	Mutation two	3	1	100	100	0.5	107	102	0.511962	0.635248
8	Heat-killed	Mutation two	3	2	100	100	0.5	121	26	0.823129
8	Heat-killed	Mutation two	3	3	100	100	0.5	105	79	0.570652
8	Heat-killed	Mutation two	4	1	100	100	0.5	47	80	0.370079	0.438251
8	Heat-killed	Mutation two	4	2	100	100	0.5	92	118	0.438095
8	Heat-killed	Mutation two	4	3	100	100	0.5	77	75	0.506579
8	Heat-killed	Mutation two	5	1	100	100	0.5	132	89	0.597285	0.580272
8	Heat-killed	Mutation two	5	2	100	100	0.5	117	62	0.653631
8	Heat-killed	Mutation two	5	3	100	100	0.5	97	101	0.489899
8	Heat-killed	Natural	1	1	100	100	0.5	117	96	0.549296	0.643071
8	Heat-killed	Natural	1	2	100	100	0.5	125	54	0.698324
8	Heat-killed	Natural	1	3	100	100	0.5	137	64	0.681592
8	Heat-killed	Natural	2	1	100	100	0.5	72	67	0.517986	0.363252
8	Heat-killed	Natural	2	2	100	100	0.5	57	108	0.345455
8	Heat-killed	Natural	2	3	100	100	0.5	43	147	0.226316
8	Heat-killed	Natural	3	1	100	100	0.5	136	72	0.653846	0.612425
8	Heat-killed	Natural	3	2	100	100	0.5	116	71	0.620321
8	Heat-killed	Natural	3	3	100	100	0.5	116	90	0.563107
8	Heat-killed	Natural	4	1	100	100	0.5	115	99	0.537383	0.6851
8	Heat-killed	Natural	4	2	100	100	0.5	157	62	0.716895
8	Heat-killed	Natural	4	3	100	100	0.5	157	39	0.80102
8	Heat-killed	Natural	5	1	100	100	0.5	106	99	0.517073	0.467057
8	Heat-killed	Natural	5	2	100	100	0.5	71	130	0.353234
8	Heat-killed	Natural	5	3	100	100	0.5	86	76	0.530864
8	Live	Mutation one	1	1	100	100	0.5	91	79	0.535294	0.54517
8	Live	Mutation one	1	3	100	100	0.5	121	97	0.555046
8	Live	Mutation one	3	1	100	100	0.5	148	49	0.751269	0.550564
8	Live	Mutation one	3	2	100	100	0.5	29	143	0.168605
8	Live	Mutation one	3	3	100	100	0.5	161	59	0.731818
8	Live	Mutation one	4	1	100	100	0.5	152	43	0.779487	0.753162
8	Live	Mutation one	4	2	100	100	0.5	178	22	0.89
8	Live	Mutation one	4	3	100	100	0.5	118	82	0.59
8	Live	Mutation one	5	1	100	100	0.5	142	48	0.747368	0.67359
8	Live	Mutation one	5	2	100	100	0.5	101	34	0.748148
8	Live	Mutation one	5	3	100	100	0.5	52	47	0.525253
8	Live	Mutation two	1	1	100	100	0.5	183	63	0.743902	0.8256
8	Live	Mutation two	1	2	100	100	0.5	189	16	0.921951
8	Live	Mutation two	1	3	100	100	0.5	163	38	0.810945
8	Live	Mutation two	2	1	100	100	0.5	168	38	0.815534	0.804702
8	Live	Mutation two	2	2	100	100	0.5	149	30	0.832402
8	Live	Mutation two	2	3	100	100	0.5	154	47	0.766169
8	Live	Mutation two	3	1	100	100	0.5	153	47	0.765	0.787237
8	Live	Mutation two	3	2	100	100	0.5	104	24	0.8125
8	Live	Mutation two	3	3	100	100	0.5	149	41	0.784211
8	Live	Mutation two	5	1	100	100	0.5	195	11	0.946602	0.923982
8	Live	Mutation two	5	2	100	100	0.5	194	7	0.965174
8	Live	Mutation two	5	3	100	100	0.5	203	33	0.860169
8	Live	Natural	1	1	100	100	0.5	162	38	0.81	0.833216
8	Live	Natural	1	2	100	100	0.5	188	41	0.820961
8	Live	Natural	1	3	100	100	0.5	172	26	0.868687
8	Live	Natural	2	1	100	100	0.5	152	50	0.752475	0.828232
8	Live	Natural	2	2	100	100	0.5	162	44	0.786408
8	Live	Natural	2	3	100	100	0.5	192	11	0.945813
8	Live	Natural	3	1	100	100	0.5	183	28	0.867299	0.894258
8	Live	Natural	3	2	100	100	0.5	185	15	0.925
8	Live	Natural	3	3	100	100	0.5	187	23	0.890476
8	Live	Natural	4	1	100	100	0.5	163	39	0.806931	0.672261
8	Live	Natural	4	2	100	100	0.5	149	59	0.716346
8	Live	Natural	4	3	100	100	0.5	152	156	0.493506
8	Live	Natural	5	1	100	100	0.5	82	31	0.725664	0.717057
8	Live	Natural	5	2	100	100	0.5	170	55	0.755556
8	Live	Natural	5	3	100	100	0.5	136	67	0.669951
8	Heat-killed	Inbred one	1	1	100	100	0.5	76	105	0.41989	0.495889
8	Heat-killed	Inbred one	1	2	100	100	0.5	82	120	0.405941
8	Heat-killed	Inbred one	1	3	100	100	0.5	137	70	0.661836
8	Heat-killed	Inbred one	2	1	100	100	0.5	142	53	0.728205	0.669407
8	Heat-killed	Inbred one	2	2	100	100	0.5	131	86	0.603687
8	Heat-killed	Inbred one	2	3	100	100	0.5	140	67	0.676329
8	Heat-killed	Inbred one	3	1	100	100	0.5	102	102	0.5	0.559517
8	Heat-killed	Inbred one	3	2	100	100	0.5	38	45	0.457831
8	Heat-killed	Inbred one	3	3	100	100	0.5	80	31	0.720721
8	Heat-killed	Inbred one	4	1	100	100	0.5	91	126	0.419355	0.280584
8	Heat-killed	Inbred one	4	2	100	100	0.5	27	124	0.178808
8	Heat-killed	Inbred one	4	3	100	100	0.5	38	118	0.24359
8	Heat-killed	Inbred one	5	1	100	100	0.5	149	57	0.723301	0.821451
8	Heat-killed	Inbred one	5	2	100	100	0.5	173	29	0.856436
8	Heat-killed	Inbred one	5	3	100	100	0.5	207	27	0.884615
8	Heat-killed	Inbred two	1	1	100	100	0.5	255	40	0.864407	0.895166
8	Heat-killed	Inbred two	1	2	100	100	0.5	200	16	0.925926
8	Heat-killed	Inbred two	2	1	100	100	0.5	197	9	0.956311	0.960489
8	Heat-killed	Inbred two	2	2	100	100	0.5	194	6	0.97
8	Heat-killed	Inbred two	2	3	100	100	0.5	213	10	0.955157
8	Heat-killed	Inbred two	3	1	100	100	0.5	193	9	0.955446	0.912791
8	Heat-killed	Inbred two	3	2	100	100	0.5	180	20	0.9
8	Heat-killed	Inbred two	3	3	100	100	0.5	181	24	0.882927
8	Heat-killed	Inbred two	4	1	100	100	0.5	183	16	0.919598	0.921521
8	Heat-killed	Inbred two	4	2	100	100	0.5	193	16	0.923445
8	Heat-killed	Inbred two	5	1	100	100	0.5	207	12	0.945205	0.952995
8	Heat-killed	Inbred two	5	2	100	100	0.5	196	8	0.960784
8	Live	Inbred one	1	1	100	100	0.5	156	38	0.804124	0.758824
8	Live	Inbred one	1	2	100	100	0.5	160	41	0.79602
8	Live	Inbred one	1	3	100	100	0.5	140	67	0.676329
8	Live	Inbred one	2	1	100	100	0.5	123	89	0.580189	0.533599
8	Live	Inbred one	2	2	100	100	0.5	91	62	0.594771
8	Live	Inbred one	2	3	100	100	0.5	89	120	0.425837
8	Live	Inbred one	3	1	100	100	0.5	176	42	0.807339	0.573964
8	Live	Inbred one	3	2	100	100	0.5	161	73	0.688034
8	Live	Inbred one	3	3	100	100	0.5	41	140	0.226519
8	Live	Inbred one	4	1	100	100	0.5	167	50	0.769585	0.504908
8	Live	Inbred one	4	2	100	100	0.5	10	144	0.0649351
8	Live	Inbred one	4	3	100	100	0.5	134	63	0.680203
8	Live	Inbred one	5	1	100	100	0.5	65	58	0.528455	0.62207
8	Live	Inbred one	5	2	100	100	0.5	92	15	0.859813
8	Live	Inbred one	5	3	100	100	0.5	65	71	0.477941
8	Live	Inbred two	1	1	100	100	0.5	217	25	0.896694	0.901137
8	Live	Inbred two	1	2	100	100	0.5	211	22	0.905579
8	Live	Inbred two	2	1	100	100	0.5	127	76	0.625616	0.595567
8	Live	Inbred two	2	2	100	100	0.5	82	63	0.565517
8	Live	Inbred two	3	1	100	100	0.5	197	25	0.887387	0.887356
8	Live	Inbred two	3	2	100	100	0.5	189	24	0.887324
8	Live	Inbred two	4	1	100	100	0.5	182	39	0.823529	0.870098
8	Live	Inbred two	4	2	100	100	0.5	198	18	0.916667
8	Live	Inbred two	5	1	100	100	0.5	186	22	0.894231	0.913462
8	Live	Inbred two	5	2	100	100	0.5	194	14	0.932692
0	Ancestor	Inbred one		1	100	100	0.5	172	30	0.851485	0.785525
0	Ancestor	Inbred one		2	100	100	0.5	164	46	0.780952
0	Ancestor	Inbred one		3	100	100	0.5	147	56	0.724138
0	Ancestor	Inbred two		1	100	100	0.5	188	35	0.843049	0.855681
0	Ancestor	Inbred two		2	100	100	0.5	176	36	0.830189
0	Ancestor	Inbred two		3	100	100	0.5	202	24	0.893805
