# Supplementary material for: The Integral Role of Genetic Variation in the Evolution of Outcrossing in the Caenorhabditis elegans-Serratia marcescens Host-Parasite System
Source: PLoS One. 2016 Apr 27;11(4):e0154463. doi: 10.1371/journal.pone.0154463 (PMC4847799; doi:10.1371/journal.pone.0154463)
Supplement: S3 File — Raw competitive fitness data from outbred and inbreed ancestral populations. (XLSX) [file pone.0154463.s003.xlsx]

## Sheet: ID
Treatment	Line	Mating Type	Replicate	Exp	GFP	Exp/Total	Mean
Heat-killed	A0	in	1	107	94	0.532338	0.54116
Heat-killed	A0	in	2	145	113	0.562016
Heat-killed	A0	in	3	114	102	0.527778
Heat-killed	A0	in	4	134	113	0.54251
Heat-killed	A0	out	1	115	84	0.577889	0.499336
Heat-killed	A0	out	2	99	108	0.478261
Heat-killed	A0	out	3	93	119	0.438679
Heat-killed	A0	out	4	100	99	0.502513
Heat-killed	M1	in	1	118	102	0.536364	0.436019
Heat-killed	M1	in	2	87	136	0.390135
Heat-killed	M1	in	3	83	130	0.389671
Heat-killed	M1	in	4	92	123	0.427907
Heat-killed	M1	out	1	103	86	0.544974	0.438956
Heat-killed	M1	out	2	76	126	0.376238
Heat-killed	M1	out	3	99	111	0.471429
Heat-killed	M1	out	4	73	128	0.363184
Heat-killed	M2	in	1	59	166	0.262222	0.365689
Heat-killed	M2	in	2	90	108	0.454545
Heat-killed	M2	in	3	89	118	0.429952
Heat-killed	M2	in	4	67	145	0.316038
Heat-killed	M2	out	1	99	101	0.495	0.411701
Heat-killed	M2	out	2	84	142	0.371681
Heat-killed	M2	out	3	84	131	0.390698
Heat-killed	M2	out	4	81	127	0.389423
Live	A0	in	1	135	75	0.642857	0.613368
Live	A0	in	2	123	90	0.577465
Live	A0	in	3	102	97	0.512563
Live	A0	in	4	147	57	0.720588
Live	A0	out	1	134	60	0.690722	0.533113
Live	A0	out	2	85	109	0.438144
Live	A0	out	3	96	104	0.48
Live	A0	out	4	111	101	0.523585
Live	M1	in	1	81	129	0.385714	0.492085
Live	M1	in	2	119	99	0.545872
Live	M1	in	3	109	95	0.534314
Live	M1	in	4	103	102	0.502439
Live	M1	out	1	93	112	0.453659	0.36568
Live	M1	out	2	62	141	0.305419
Live	M1	out	3	62	125	0.331551
Live	M1	out	4	80	135	0.372093
Live	M2	in	1	82	106	0.43617	0.430229
Live	M2	in	2	109	96	0.531707
Live	M2	in	3	82	124	0.398058
Live	M2	in	4	82	149	0.354978
Live	M2	out	1	113	95	0.543269	0.584109
Live	M2	out	2	93	105	0.469697
Live	M2	out	3	139	49	0.739362
